# Supplementary material for: Equine Genital Squamous Cell Carcinoma Associated with EcPV2 Infection: RANKL Pathway Correlated to Inflammation and Wnt Signaling Activation
Source: Biology (Basel). 2021 Mar 21;10(3):244. doi: 10.3390/biology10030244 (PMC8003831; doi:10.3390/biology10030244)
Supplement: Supplementary file 1 [file biology-10-00244-s001.zip]

Archive with 8 entries (5 files):
- Supplementary_files/
- Supplementary_files/Table S1.docx
- __MACOSX/
- __MACOSX/Supplementary_files/
- __MACOSX/Supplementary_files/._Table S1.docx
- Supplementary_files/Figure S1.pdf
- __MACOSX/Supplementary_files/._Figure S1.pdf
- __MACOSX/._Supplementary_files
